# Supplementary material for: Exploring C4–CAM plasticity within the Portulaca oleracea complex
Source: Sci Rep. 2020 Aug 28;10:14237. doi: 10.1038/s41598-020-71012-y (PMC7455729; doi:10.1038/s41598-020-71012-y)
Supplement: Supplementary file 1 — Supplementary tables. [file 41598_2020_71012_MOESM1_ESM.xlsx]

## Sheet: List of files
Supplementary Information
Title: Exploring C4-CAM plasticity within the Portulaca oleracea complex
Authors: Renata Callegari Ferrari, Bruna Coelho Cruz, Vinícius Daguano Gastaldi, Thalyson Storl, Elisa Callegari Ferrari, Susanna F. Boxall, James Hartwell, Luciano Freschi
List of files included:
Table S1. GPS coordinates and climatic variables for the places of origin of eleven P. oleracea subspecies.
Table S2. Morphometric attributes of P. oleracea genotypes.
Table S3. Correlation coefficient (r) matrix for morphometric parameters compared across P. oleracea genotypes.
Table S4. CCM-related parameters for 11 subspecies and one cultivar of P. oleracea.
Table S5. P-values for CCM-related parameters for 11 subspecies and one cultivar of P. oleracea.
Table S6. Correlation coefficient (r) matrix for C4-CAM-related parameters compared across P. oleracea genotypes
Table S7. Primer sequences used for RT-qPCR.

## Sheet: S1
Table S1. GPS coordinates and climatic variables for the places of origin of eleven P. oleracea subspecies.
Subspecies	Latitude*	Longitutude*	Annual Mean Temperature (MeanTempY)	Mean Diurnal Range (MeanDiurnalR)	Isothermality BIO2 BIO7 (IsoTherm)	Temperature Seasonality standard deviation (TempSeasonSD)	Max Temperature of Warmest Month (MTWM)	Min Temperature of Coldest Month (MTCM)	Temperature Annual Range BIO5 BIO6 (TempRangeY)	Mean Temperature of Wettest Quarter (MTWeQ)	Mean Temperature of Driest Quarter (MTDQ)	Mean Temperature of Warmest Quarter (MTWaQ)	Mean Temperature of Coldest Quarter (MTCQ)	Annual Precipitation (PrecipY)	Precipitation of Wettest Month (PWM)	Precipitation of Driest Month (PDM)	Precipitation Seasonality (PrecipS)	Precipitation of Wettest Quarter (PWeQ)	Precipitation of Driest Quarter (PDQ)	Precipitation of Warmest Quarter (PWaQ)	Precipitation of Coldest Quarter (PCQ)
P. o. trituberculata	38.2269	25.9992	17.2	7.5	0.31	57.78	305	67	23.8	10.2	24.7	24.7	10.2	607	136	2	88	350	14	14	281
P. o. sicula	43.4647	11.8775	12.1	9.4	0.34	60.9	273	2	27.1	8.7	20	20	4.5	794	95	41	21	258	143	143	204
P. o. oleracea	-36.8167	-73.05	13	10.2	0.55	26.87	236	53	18.3	10.3	16.6	16.6	9.7	1028	197	14	80	571	56	56	533
P. o. rausii	36.8472	27.0753	18.6	8.3	0.34	58.12	321	78	24.3	11.7	26.2	26.2	11.6	723	170	0	96	442	4	4	355
P. o. zaffranii	-34.0435	23.0678	16.4	9.7	0.56	25.34	246	75	17.1	14.3	19.6	19.6	13.2	873	90	62	11	252	196	196	221
P. o. nitida	31.7864	34.7092	20	10.8	0.46	46.38	314	82	23.2	13.9	25.3	25.6	13.9	460	115	0	111	301	0	1	301
P. o. edulis	35.0856	33.2794	17.9	12.7	0.41	63.48	347	44	30.3	10	26	26	10	402	91	1	84	225	10	10	225
P. o. papillatostellulata	48.2953	16.8717	9.8	9.6	0.31	73.92	261	-42	30.3	19.2	1.4	19.2	0.1	650	82	36	29	237	112	237	118
P. o. sativa	48.1925	16.3844	9.9	9.7	0.32	72.41	261	-37	29.8	19.1	1.8	19.1	0.5	622	75	35	26	214	114	214	116
P. o. tuberculata	-12.5942	-69.1939	25.4	11.2	0.73	10.41	326	174	15.2	26.1	23.8	26.4	23.8	2277	348	58	54	959	194	728	194
P. o. granulatostellulata	32.4	34.8828	20.1	10.2	0.45	46.88	312	90	22.2	14.1	25.3	25.9	14.1	571	152	0	116	388	0	1	297
Data was retrieved from the World Clim Data base. Detailed explanation for index variables can be found at http://www.worldclim.org/bioclim.
*GPS coordinates were converted using https://www.gps-coordinates.net/gps-coordinates-converter.

## Sheet: S2
Table S2. Morphometric attributes of P. oleracea genotypes
Subspecies	Plant weight	Plant height	Primary branches	Secondary branches	Stem base/apex ratio	Total leaf area	Mean leaf area	Leaf format ratio	Succulence (Saturated Water content)
sicula	3.33 ± 0.25 g	16.18 ± 0.38 e	2.17 ± 0.07 g	3.9 ± 0.1 f	1.02 ± 0.05 gh	26.95 ± 1.82 h	1.03 ± 0.03 h	2.43 ± 0.02 de	34.78 ± 0.44 b
nitida	3.34 ± 0.21 g	16.62 ± 0.5 e	4.12 ± 0.12 ef	5.04 ± 0.25 de	1.05 ± 0.05 df	31.78 ± 1.41 fgh	1.11 ± 0.03 g	2.54 ± 0.03 a	36.85 ± 0.66 bcde
papillatostelullata	2.43 ± 0.27 g	10.97 ± 0.48 f	4.04 ± 0.19 e	5.72 ± 0.3 dc	1.29 ± 0.05 ce	30.12 ± 2.38 fh	1.37 ± 0.06 g	2.29 ± 0.02 f	40.3 ± 0.61 a
trituberculata	5.34 ± 0.37 e	24.39 ± 0.67 d	5.89 ± 0.23 b	6.66 ± 0.76 bc	1.31 ± 0.1 bcdef	50.97 ± 3.48 de	2.03 ± 0.08 f	2.26 ± 0.02 f	37.57 ± 1.74 ab
oleracea	6.96 ± 0.53 de	23.35 ± 0.79 d	5.04 ± 0.21 cd	9.27 ± 0.7 a	1.11 ± 0.05 df	53.06 ± 3.89 de	2.11 ± 0.06 f	2.5 ± 0.02 ae	34.79 ± 0.62 b
rausii	4.26 ± 0.15 f	28.23 ± 0.55 c	3.77 ± 0.16 e	4.43 ± 0.28 ef	1.02 ± 0.03 fg	45.95 ± 1.75 eg	2.99 ± 0.06 e	2.39 ± 0.02 bd	34.9 ± 0.2 b
zaffranii	6.23 ± 0.66 de	23.28 ± 0.84 d	6.1 ± 0.47 abc	7.31 ± 1.03 abc	1.28 ± 0.05 ce	49.07 ± 4.81 defg	2.2 ± 0.06 f	2.48 ± 0.02 ae	33.54 ± 1.95 be
edulis	9.47 ± 0.42 b	37.46 ± 0.4 a	3.14 ± 0.24 f	0 ± 0 h	1.52 ± 0.04 b	68.95 ± 2.52 cd	6.26 ± 0.12 b	2.35 ± 0.02 c	24.02 ± 0.34 c
sativa	7.69 ± 0.57 cd	33.35 ± 0.7 b	4.55 ± 0.23 d	1.93 ± 0.32 g	0.92 ± 0.04 h	79.74 ± 5.22 bc	5.17 ± 0.17 c	2.26 ± 0.02 f	22.81 ± 0.41 c
granulatostellulata	9.85 ± 1 abc	29.06 ± 0.71 c	6.89 ± 0.36 ab	10.04 ± 1.38 ab	1.19 ± 0.05 de	110.91 ± 10.95 ab	4.2 ± 0.38 d	2.51 ± 0.54 b	27.49 ± 0.55 de
cultivar	11.64 ± 0.71 a	37.18 ± 0.42 a	6.23 ± 0.33 b	0 ± 0 h	1.84 ± 0.06 a	104.37 ± 4.56 a	8.63 ± 0.85 a	2.5 ± 0.07 acde	38.56 ± 1.89 ab
tuberculata	12 ± 0.71 a	31.97 ± 0.69 b	7.52 ± 0.31 a	3.6 ± 0.52 ef	1.57 ± 0.12 abc	119.29 ± 7.63 a	5.99 ± 0.12 b	2.04 ± 0.02 g	23.99 ± 0.37 cd
Values are mean ± SE. Different letters indicate statistical differences between subspecies (p<0.05)

## Sheet: S3
Table S3. Correlation coefficient (r) matrix for morphometric parameters compared across P. oleracea subspecies
	Plant Weight	Plant Height	Primary branches	Secondary branches	Stem base/ apex ratio	Total leaf area	Mean leaf area	Leaf format ratio	Succulence index
Plant Weight	1
Plant Height	0.85*	1
Primary branches	0.65*	0.36	1
Secondary branches	-0.28	-0.5	0.31	1
Stem base/apex ratio	0.54	0.27	0.53	-0.16	1
Total leaf area	0.95*	0.77*	0.74*	-0.17	0.57	1
Mean leaf area	0.91*	0.83*	0.51	-0.56	0.66*	0.88*	1
Leaf format ratio	0.49	0.22	0.52	-0.11	0.99*	0.54	0.61*	1
Succulence index	-0.59*	-0.62*	-0.17	0.23	-0.41	-0.59*	-0.55	-0.42	1
* p-value < 0.05

## Sheet: S4
Table S4. CCM-related parameters for 11 subspecies and one cultivar of P. oleracea.
Subspecies	Treament	Mean malate (µmol / gDW)	Mean malate (µmol / gFW)	PPC1E1c	ALMT-12E.1	DIC-1.1	PPC-1E1a'	NADME-2E.1	ASPAT-1E1
edulis	Well-watered	1.55 ± 6.8 j	0.11 ± 0.48 i	0.8 ± 0.06 a	0.9 ± 0.1 a	2.27 ± 0.3 ab	1.08 ± 0.11 a	0.89 ± 0.04 ab	0.86 ± 0.08 abc
cultivar	Well-watered	-9.12 ± 2.94 i	-0.51 ± 0.16 h	0.88 ± 0.21 abc	0.66 ± 0.03 ab	0.64 ± 0.07 c	0.5 ± 0.09 ab	0.56 ± 0.21 ab	0.58 ± 0.24 abc
granulatostellulata	Well-watered	-33.92 ± 5.4 h	-2.04 ± 0.33 g	0.33 ± 0.04 abde	0.66 ± 0.17 ab	3.2 ± 0.77 ab	0.74 ± 0.07 ab	0.47 ± 0.04 a	0.5 ± 0.07 ab
nitida	Well-watered	-7.76 ± 7.1 g	-0.42 ± 0.38 f	0.15 ± 0.02 f	0.43 ± 0.08 ab	2.84 ± 0.16 a	0.72 ± 0.06 ab	0.72 ± 0.05 ab	0.94 ± 0.1 abc
oleracea	Well-watered	11.78 ± 4.4 f	0.71 ± 0.27 e	0.56 ± 0.06 bd	0.7 ± 0.12 ab	2.54 ± 0.46 ab	0.41 ± 0.02 b	0.57 ± 0.04 ab	0.38 ± 0.03 a
papillatostelullata	Well-watered	21.42 ± 1.74 e	1.13 ± 0.09 d	0.15 ± 0.03 def	0.44 ± 0.06 ab	2.47 ± 0.53 abd	1.11 ± 0.1 a	0.96 ± 0.04 b	1.18 ± 0.09 c
rausii	Well-watered	-21.71 ± 3.95 d	-1.2 ± 0.22 c	0.33 ± 0.03 ef	0.53 ± 0.12 ab	2.95 ± 0.33 a	0.61 ± 0.02 b	0.59 ± 0.08 ab	0.65 ± 0.02 abc
sativa	Well-watered	-15.82 ± 3.61 c	-1.11 ± 0.25 b	0.71 ± 0.08 ab	0.81 ± 0.13 a	0.4 ± 0.02 e	0.59 ± 0.01 b	0.59 ± 0.04 ab	0.58 ± 0.03 abc
sicula	Well-watered	-28.69 ± 9.55 h	-1.36 ± 0.45 bc	0.2 ± 0.03 def	0.55 ± 0.08 ab	2.76 ± 0.24 a	0.52 ± 0.04 b	0.61 ± 0.03 ab	0.71 ± 0.1 abc
trituberculata	Well-watered	46.74 ± 19.93 b	2.05 ± 0.87 d	1 ± 0.04 c	1 ± 0.14 a	1 ± 0.25 bcd	1 ± 0.09 a	1 ± 0.13 b	1 ± 0.07 bc
tuberculata	Well-watered	-17.51 ± 4.37 cd	-1.05 ± 0.26 bc	0.49 ± 0.11 abde	0.2 ± 0.07 b	2.1 ± 0.75 abcde	1.01 ± 0.08 ab	0.46 ± 0.16 a	0.5 ± 0.18 ab
zaffranii	Well-watered	-58.59 ± 5.63 a	-3.33 ± 0.32 a	0.3 ± 0.05 ef	0.87 ± 0.19 a	0.99 ± 0.16 cd	0.63 ± 0.02 ab	0.68 ± 0.06 ab	1.07 ± 0.2 bc
edulis	Droughted	84.83 ± 2.38 h	9.89 ± 0.28 h	60.92 ± 1.38 d	62.41 ± 4.89 ab	47.31 ± 2.07 e	0.07 ± 0.01 ab	0.05 ± 0 a	0.02 ± 0 a
cultivar	Droughted	54.33 ± 4.26 g	4.14 ± 0.32 g	31.97 ± 4.51 abcd	81.87 ± 13.21 a	16.19 ± 2.09 abc	0.09 ± 0.01 abcd	0.05 ± 0.02 a	0.01 ± 0 a
granulatostellulata	Droughted	60.94 ± 2.62 fg	5.59 ± 0.24 ef	27.16 ± 2.25 abc	45.51 ± 4.68 bc	24.24 ± 1.55 a	0.2 ± 0 cd	0.07 ± 0.01 a	0.02 ± 0 ab
nitida	Droughted	53.64 ± 5.46 eg	5.33 ± 0.54 fg	25.11 ± 2.12 bc	38.65 ± 7.34 abcd	17.03 ± 0.86 abc	0.08 ± 0.02 abcd	0.07 ± 0.02 a	0.03 ± 0.01 ab
oleracea	Droughted	26.75 ± 3.28 d	1.68 ± 0.21 d	37.44 ± 3.67 abd	28.23 ± 3.06 de	11.84 ± 1.18 bc	0.12 ± 0 a	0.13 ± 0.02 a	0.03 ± 0 b
papillatostelullata	Droughted	50.13 ± 1.29 e	4.43 ± 0.11 g	24.52 ± 2.88 abc	37.8 ± 5.74 bcd	18.98 ± 2.02 abc	0.11 ± 0.02 ab	0.09 ± 0.03 a	0.04 ± 0.01 ab
rausii	Droughted	64.35 ± 2.31 f	5.88 ± 0.21 e	11.72 ± 0.22 c	36.67 ± 4.13 cd	18.89 ± 0.91 abc	0.14 ± 0 ab	0.08 ± 0 a	0.03 ± 0 b
sativa	Droughted	102.6 ± 8.43 c	16.63 ± 1.37 c	40.14 ± 4 abd	40.41 ± 9.95 abcd	4.95 ± 0.83 d	0.16 ± 0.03 abcd	0.11 ± 0.02 a	0.03 ± 0.01 ab
sicula	Droughted	91.15 ± 2.57 b	8.91 ± 0.25 b	41.33 ± 0.4 ad	23.93 ± 4.56 cde	20.08 ± 1.9 ab	0.15 ± 0.03 abc	0.07 ± 0.01 a	0.03 ± 0.01 ab
trituberculata	Droughted	157.22 ± 8.89 a	13.83 ± 0.78 a	42.86 ± 8.12 abcd	66.3 ± 11.53 abc	18.11 ± 3.65 abc	0.28 ± 0.03 d	0.1 ± 0.02 a	0.03 ± 0.01 ab
tuberculata	Droughted	107.74 ± 8.41 c	11.04 ± 0.86 h	33.75 ± 1.6 abd	15.01 ± 3.51 e	51.52 ± 7.67 e	0.22 ± 0.02 cd	0.13 ± 0.03 a	0.04 ± 0.02 ab
zaffranii	Droughted	88.77 ± 3.72 b	6.03 ± 0.25 e	12.56 ± 3.8 abc	40.07 ± 7 abcd	10.76 ± 0.81 c	0.2 ± 0.03 bcd	0.11 ± 0.02 a	0.04 ± 0.01 ab
edulis	Rewatered	-1.62 ± 5.37 g	-0.09 ± 0.29 h	1.4 ± 0.08 a	6.5 ± 1.23 abc	4.06 ± 0.54 ab	1.91 ± 0.2 abc	0.93 ± 0.13 abcd	0.62 ± 0.1 ab
cultivar	Rewatered	-38.69 ± 3.9 f	-1.9 ± 0.19 g	2.16 ± 0.16 b	7.23 ± 1.36 ab	1.4 ± 0.18 c	1.36 ± 0.32 abcd	1.05 ± 0.45 abcde	0.89 ± 0.23 ab
granulatostellulata	Rewatered	-17.95 ± 2.47 e	-1 ± 0.14 f	0.18 ± 0.02 c	2.94 ± 0.6 c	2.33 ± 0.07 d	0.95 ± 0.05 d	0.45 ± 0.06 e	0.41 ± 0.06 a
nitida	Rewatered	6.28 ± 5.34 g	0.35 ± 0.3 h	0.53 ± 0.07 de	5.39 ± 0.75 abc	5.78 ± 0.17 e	2.2 ± 0.11 a	0.92 ± 0.09 abc	0.91 ± 0.13 ab
oleracea	Rewatered	-3.82 ± 1.58 d	-0.21 ± 0.09 e	2.57 ± 0.2 ab	8.56 ± 1.54 a	4.64 ± 0.41 abe	2.3 ± 0.33 ab	1.41 ± 0.16 a	0.96 ± 0.11 ab
papillatostelullata	Rewatered	-8.32 ± 3.35 c	-0.51 ± 0.21 d	0.26 ± 0.02 df	4.61 ± 0.49 bc	4.49 ± 0.13 a	1.35 ± 0.2 bcd	0.71 ± 0.06 bde	1.21 ± 0.07 b
rausii	Rewatered	-24.17 ± 1.94 b	-1.44 ± 0.12 c	0.29 ± 0.02 f	5.27 ± 0.47 abc	2.62 ± 0.49 bdf	1.54 ± 0.07 cd	0.76 ± 0.12 bcde	0.97 ± 0.09 ab
sativa	Rewatered	-9.32 ± 3.87 c	-0.6 ± 0.25 bd	1.89 ± 0.18 b	7.53 ± 1.23 abc	1.22 ± 0.2 c	1.55 ± 0.17 abc	0.78 ± 0.09 bcde	0.84 ± 0.19 ab
sicula	Rewatered	-38.43 ± 4.97 f	-2.14 ± 0.28 a	0.55 ± 0.08 de	6.52 ± 1.42 abc	7.87 ± 1.08 g	1.46 ± 0.09 c	0.79 ± 0.1 abcd	0.86 ± 0.1 ab
trituberculata	Rewatered	1.44 ± 14.88 cdg	0.07 ± 0.71 deh	4.01 ± 0.24 b	7.34 ± 2.15 abc	1.24 ± 0.19 c	2.31 ± 0.07 a	1.12 ± 0.11 ac	0.95 ± 0.08 ab
tuberculata	Rewatered	-22.87 ± 4.08 a	-1.61 ± 0.29 g	3.44 ± 0.39 ab	1.66 ± 0.17 d	7.77 ± 0.69 g	1.58 ± 0.11 abc	0.54 ± 0.08 de	0.7 ± 0.18 ab
zaffranii	Rewatered	-17.48 ± 6.06 ae	-0.73 ± 0.25 bf	0.77 ± 0.11 e	5.05 ± 0.85 abc	1.58 ± 0.22 cf	1.59 ± 0.06 c	0.87 ± 0.02 bc	1.16 ± 0.24 b
Values are mean ± SE. Different letters indicate statistical differences between subspecies (p<0.05)

## Sheet: S5
Table S5. P-values for CCM-related parameters for 11 subspecies and one cultivar of P. oleracea.
Parameter	Treatment	Subspecies	edulis	cultivar	granulatostellulata	nitida	oleracea	papillatostelullata	rausii	sativa	sicula	trituberculata	tuberculata	zaffranii	Statistical test
Malate (µmol / gDW)	Well-watered	edulis	1	0.0151848	3.32734e-09	0.00342551	5.73101e-05	3.32734e-09	0.000129467	0.00955053	3.04452e-06	0.0151848	0.000129467	3.32734e-09	Kruskal-Wallis + Mann-Whitney U-paired post-hoc test without adjusted p-value (non-normal, homoscedastic)
Malate (µmol / gDW)	Well-watered	cultivar	0.0151848	1	3.32734e-09	0.023431	3.99281e-08	3.32734e-09	3.32734e-09	0.00065348	0.00015713	0.0151848	0.000228958	3.32734e-09
Malate (µmol / gDW)	Well-watered	granulatostellulata	3.32734e-09	3.32734e-09	1	0.00123816	3.32734e-09	3.32734e-09	0.00298365	9.05037e-07	0.752048	2.22932e-07	2.36175e-05	5.73101e-05
Malate (µmol / gDW)	Well-watered	nitida	0.00342551	0.023431	0.00123816	1	2.36175e-05	3.32734e-09	0.0151848	0.00955053	0.000769977	0.00194382	0.0151848	3.32734e-09
Malate (µmol / gDW)	Well-watered	oleracea	5.73101e-05	3.99281e-08	3.32734e-09	2.36175e-05	1	3.32734e-09	3.32734e-09	3.32734e-09	3.32734e-09	0.0151848	3.32734e-09	3.32734e-09
Malate (µmol / gDW)	Well-watered	papillatostelullata	3.32734e-09	3.32734e-09	3.32734e-09	3.32734e-09	3.32734e-09	1	3.32734e-09	3.32734e-09	3.32734e-09	0.023431	3.32734e-09	3.32734e-09
Malate (µmol / gDW)	Well-watered	rausii	0.000129467	3.32734e-09	0.00298365	0.0151848	3.32734e-09	3.32734e-09	1	0.00015713	0.046815	0.000190034	0.0731153	3.32734e-09
Malate (µmol / gDW)	Well-watered	sativa	0.00955053	0.00065348	9.05037e-07	0.00955053	3.32734e-09	3.32734e-09	0.00015713	1	0.0169702	0.00955053	0.360809	1.4973e-07
Malate (µmol / gDW)	Well-watered	sicula	3.04452e-06	0.00015713	0.752048	0.000769977	3.32734e-09	3.32734e-09	0.046815	0.0169702	1	3.04452e-06	0.0107555	5.73101e-05
Malate (µmol / gDW)	Well-watered	trituberculata	0.0151848	0.0151848	2.22932e-07	0.00194382	0.0151848	0.023431	0.000190034	0.00955053	3.04452e-06	1	0.00144279	3.32734e-09
Malate (µmol / gDW)	Well-watered	tuberculata	0.000129467	0.000228958	2.36175e-05	0.0151848	3.32734e-09	3.32734e-09	0.0731153	0.360809	0.0107555	0.00144279	1	3.32734e-09
Malate (µmol / gDW)	Well-watered	zaffranii	3.32734e-09	3.32734e-09	5.73101e-05	3.32734e-09	3.32734e-09	3.32734e-09	3.32734e-09	1.4973e-07	5.73101e-05	3.32734e-09	3.32734e-09	1
			edulis	cultivar	granulatostellulata	nitida	oleracea	papillatostelullata	rausii	sativa	sicula	trituberculata	tuberculata	zaffranii
Malate (µmol / gDW)	Droughted	edulis	1	3.32734e-09	3.32734e-09	0.000190034	3.32734e-09	3.32734e-09	3.32734e-09	7.06894e-05	5.2938e-06	3.32734e-09	0.000190034	0.00342551	Kruskal-Wallis + Mann-Whitney U-paired post-hoc test without adjusted p-value (non-normal, homoscedastic)
Malate (µmol / gDW)	Droughted	cultivar	3.32734e-09	1	0.101642	0.380896	3.32734e-09	0.0151848	0.0120891	3.32734e-09	3.32734e-09	3.32734e-09	3.32734e-09	3.99281e-08
Malate (µmol / gDW)	Droughted	granulatostellulata	3.32734e-09	0.101642	1	0.101642	3.32734e-09	0.000129467	0.42302	3.32734e-09	3.32734e-09	3.32734e-09	3.32734e-09	3.99281e-08
Malate (µmol / gDW)	Droughted	nitida	0.000190034	0.380896	0.101642	1	5.2938e-06	0.196374	0.0151848	2.22932e-07	3.32734e-09	3.32734e-09	4.62501e-07	2.22932e-07
Malate (µmol / gDW)	Droughted	oleracea	3.32734e-09	3.32734e-09	3.32734e-09	5.2938e-06	1	3.32734e-09	3.32734e-09	3.32734e-09	3.32734e-09	3.32734e-09	3.32734e-09	3.32734e-09
Malate (µmol / gDW)	Droughted	papillatostelullata	3.32734e-09	0.0151848	0.000129467	0.196374	3.32734e-09	1	3.32734e-09	3.32734e-09	3.32734e-09	3.32734e-09	3.32734e-09	3.32734e-09
Malate (µmol / gDW)	Droughted	rausii	3.32734e-09	0.0120891	0.42302	0.0151848	3.32734e-09	3.32734e-09	1	3.32734e-09	3.32734e-09	3.32734e-09	3.32734e-09	4.62501e-07
Malate (µmol / gDW)	Droughted	sativa	7.06894e-05	3.32734e-09	3.32734e-09	2.22932e-07	3.32734e-09	3.32734e-09	3.32734e-09	1	0.0189311	8.93724e-06	0.668931	0.0058183
Malate (µmol / gDW)	Droughted	sicula	5.2938e-06	3.32734e-09	3.32734e-09	3.32734e-09	3.32734e-09	3.32734e-09	3.32734e-09	0.0189311	1	3.32734e-09	0.028797	0.896533
Malate (µmol / gDW)	Droughted	trituberculata	3.32734e-09	3.32734e-09	3.32734e-09	3.32734e-09	3.32734e-09	3.32734e-09	3.32734e-09	8.93724e-06	3.32734e-09	1	8.93724e-06	3.32734e-09
Malate (µmol / gDW)	Droughted	tuberculata	0.000190034	3.32734e-09	3.32734e-09	4.62501e-07	3.32734e-09	3.32734e-09	3.32734e-09	0.668931	0.028797	8.93724e-06	1	0.0189311
Malate (µmol / gDW)	Droughted	zaffranii	0.00342551	3.99281e-08	3.99281e-08	2.22932e-07	3.32734e-09	3.32734e-09	4.62501e-07	0.0058183	0.896533	3.32734e-09	0.0189311	1
			edulis	cultivar	granulatostellulata	nitida	oleracea	papillatostelullata	rausii	sativa	sicula	trituberculata	tuberculata	zaffranii
Malate (µmol / gDW)	Rewatered	edulis	1	3.32734e-09	0.00846349	0.925996	0.0151848	0.0151848	1.47002e-05	0.00748517	3.32734e-09	0.380896	3.04452e-06	0.00660615	Kruskal-Wallis + Mann-Whitney U-paired post-hoc test without adjusted p-value (non-normal, homoscedastic)
Malate (µmol / gDW)	Rewatered	cultivar	3.32734e-09	1	3.32734e-09	3.32734e-09	3.32734e-09	3.32734e-09	3.32734e-09	3.32734e-09	0.668931	0.000129467	6.89758e-06	3.99281e-08
Malate (µmol / gDW)	Rewatered	granulatostellulata	0.00846349	3.32734e-09	1	1.33094e-08	2.22932e-07	9.05037e-07	1.33094e-08	0.0189311	3.32734e-09	0.00194382	0.0151848	0.23879
Malate (µmol / gDW)	Rewatered	nitida	0.925996	3.32734e-09	1.33094e-08	1	0.00448418	3.04452e-06	3.32734e-09	6.89758e-06	3.32734e-09	0.0562163	4.62501e-07	4.02608e-06
Malate (µmol / gDW)	Rewatered	oleracea	0.0151848	3.32734e-09	2.22932e-07	0.00448418	1	0.00194382	3.32734e-09	0.0426195	3.32734e-09	0.322616	0.000553034	8.93724e-06
Malate (µmol / gDW)	Rewatered	papillatostelullata	0.0151848	3.32734e-09	9.05037e-07	3.04452e-06	0.00194382	1	3.32734e-09	0.780443	3.32734e-09	0.723975	0.0151848	1.47002e-05
Malate (µmol / gDW)	Rewatered	rausii	1.47002e-05	3.32734e-09	1.33094e-08	3.32734e-09	3.32734e-09	3.32734e-09	1	2.22932e-07	3.32734e-09	0.000129467	0.0151848	0.023431
Malate (µmol / gDW)	Rewatered	sativa	0.00748517	3.32734e-09	0.0189311	6.89758e-06	0.0426195	0.780443	2.22932e-07	1	3.32734e-09	0.668931	0.00342551	0.0058183
Malate (µmol / gDW)	Rewatered	sicula	3.32734e-09	0.668931	3.32734e-09	3.32734e-09	3.32734e-09	3.32734e-09	3.32734e-09	3.32734e-09	1	0.000129467	2.22932e-07	1.33094e-08
Malate (µmol / gDW)	Rewatered	trituberculata	0.380896	0.000129467	0.00194382	0.0562163	0.322616	0.723975	0.000129467	0.668931	0.000129467	1	0.023431	0.00342551
Malate (µmol / gDW)	Rewatered	tuberculata	3.04452e-06	6.89758e-06	0.0151848	4.62501e-07	0.000553034	0.0151848	0.0151848	0.00342551	2.22932e-07	0.023431	1	0.118803
Malate (µmol / gDW)	Rewatered	zaffranii	0.00660615	3.99281e-08	0.23879	4.02608e-06	8.93724e-06	1.47002e-05	0.023431	0.0058183	1.33094e-08	0.00342551	0.118803	1
			edulis	cultivar	granulatostellulata	nitida	oleracea	papillatostelullata	rausii	sativa	sicula	trituberculata	tuberculata	zaffranii
Malate (µmol / gFW)	Well-watered	edulis	1	0.0151848	2.22932e-07	0.00194382	0.000190034	3.32734e-09	0.000769977	0.00955053	0.000106239	0.00194382	0.00224768	3.32734e-09	Kruskal-Wallis + Mann-Whitney U-paired post-hoc test without adjusted p-value (non-normal, homoscedastic)
Malate (µmol / gFW)	Well-watered	cultivar	0.0151848	1	3.32734e-09	0.0210799	3.99281e-08	3.32734e-09	3.32734e-09	3.04452e-06	0.000553034	0.0151848	5.73101e-05	3.32734e-09
Malate (µmol / gFW)	Well-watered	granulatostellulata	2.22932e-07	3.32734e-09	1	0.000129467	3.32734e-09	3.32734e-09	0.000274945	3.04452e-06	0.0387367	3.32734e-09	2.36175e-05	0.000129467
Malate (µmol / gFW)	Well-watered	nitida	0.00194382	0.0210799	0.000129467	1	2.36175e-05	3.32734e-09	0.0151848	0.00955053	0.00194382	0.00194382	0.0151848	3.32734e-09
Malate (µmol / gFW)	Well-watered	oleracea	0.000190034	3.99281e-08	3.32734e-09	2.36175e-05	1	5.2938e-06	3.32734e-09	3.32734e-09	3.99281e-08	0.0169702	3.32734e-09	3.32734e-09
Malate (µmol / gFW)	Well-watered	papillatostelullata	3.32734e-09	3.32734e-09	3.32734e-09	3.32734e-09	5.2938e-06	1	3.32734e-09	3.32734e-09	3.32734e-09	0.138083	3.32734e-09	3.32734e-09
Malate (µmol / gFW)	Well-watered	rausii	0.000769977	3.32734e-09	0.000274945	0.0151848	3.32734e-09	3.32734e-09	1	0.046815	0.360809	5.2938e-06	0.148558	3.32734e-09
Malate (µmol / gFW)	Well-watered	sativa	0.00955053	3.04452e-06	3.04452e-06	0.00955053	3.32734e-09	3.32734e-09	0.046815	1	0.0614582	0.000190034	0.696258	2.22932e-07
Malate (µmol / gFW)	Well-watered	sicula	0.000106239	0.000553034	0.0387367	0.00194382	3.99281e-08	3.32734e-09	0.360809	0.0614582	1	3.04452e-06	0.148558	6.32195e-08
Malate (µmol / gFW)	Well-watered	trituberculata	0.00194382	0.0151848	3.32734e-09	0.00194382	0.0169702	0.138083	5.2938e-06	0.000190034	3.04452e-06	1	0.000129467	3.32734e-09
Malate (µmol / gFW)	Well-watered	tuberculata	0.00224768	5.73101e-05	2.36175e-05	0.0151848	3.32734e-09	3.32734e-09	0.148558	0.696258	0.148558	0.000129467	1	3.32734e-09
Malate (µmol / gFW)	Well-watered	zaffranii	3.32734e-09	3.32734e-09	0.000129467	3.32734e-09	3.32734e-09	3.32734e-09	3.32734e-09	2.22932e-07	6.32195e-08	3.32734e-09	3.32734e-09	1
			edulis	cultivar	granulatostellulata	nitida	oleracea	papillatostelullata	rausii	sativa	sicula	trituberculata	tuberculata	zaffranii
Malate (µmol / gFW)	Droughted	edulis	1	3.32734e-09	3.32734e-09	3.32734e-09	3.32734e-09	3.32734e-09	3.32734e-09	3.32734e-09	2.22932e-07	3.32734e-09	0.589581	3.32734e-09	Kruskal-Wallis + Mann-Whitney U-paired post-hoc test without adjusted p-value (non-normal, homoscedastic)
Malate (µmol / gFW)	Droughted	cultivar	3.32734e-09	1	5.73101e-05	0.12817	3.32734e-09	0.53915	2.22932e-07	3.32734e-09	3.32734e-09	3.32734e-09	3.32734e-09	9.05037e-07
Malate (µmol / gFW)	Droughted	granulatostellulata	3.32734e-09	5.73101e-05	1	0.101642	3.32734e-09	0.000129467	0.589581	3.32734e-09	3.32734e-09	3.32734e-09	3.32734e-09	0.0864607
Malate (µmol / gFW)	Droughted	nitida	3.32734e-09	0.12817	0.101642	1	3.32734e-09	0.138083	0.0169702	3.32734e-09	3.32734e-09	3.32734e-09	3.32734e-09	0.03515
Malate (µmol / gFW)	Droughted	oleracea	3.32734e-09	3.32734e-09	3.32734e-09	3.32734e-09	1	3.32734e-09	3.32734e-09	3.32734e-09	3.32734e-09	3.32734e-09	3.32734e-09	3.32734e-09
Malate (µmol / gFW)	Droughted	papillatostelullata	3.32734e-09	0.53915	0.000129467	0.138083	3.32734e-09	1	3.32734e-09	3.32734e-09	3.32734e-09	3.32734e-09	3.32734e-09	3.32734e-09
Malate (µmol / gFW)	Droughted	rausii	3.32734e-09	2.22932e-07	0.589581	0.0169702	3.32734e-09	3.32734e-09	1	3.32734e-09	3.32734e-09	3.32734e-09	3.32734e-09	0.445036
Malate (µmol / gFW)	Droughted	sativa	3.32734e-09	3.32734e-09	3.32734e-09	3.32734e-09	3.32734e-09	3.32734e-09	3.32734e-09	1	3.32734e-09	5.73101e-05	5.73101e-05	3.32734e-09
Malate (µmol / gFW)	Droughted	sicula	2.22932e-07	3.32734e-09	3.32734e-09	3.32734e-09	3.32734e-09	3.32734e-09	3.32734e-09	3.32734e-09	1	3.32734e-09	0.00224768	3.32734e-09
Malate (µmol / gFW)	Droughted	trituberculata	3.32734e-09	3.32734e-09	3.32734e-09	3.32734e-09	3.32734e-09	3.32734e-09	3.32734e-09	5.73101e-05	3.32734e-09	1	0.000129467	3.32734e-09
Malate (µmol / gFW)	Droughted	tuberculata	0.589581	3.32734e-09	3.32734e-09	3.32734e-09	3.32734e-09	3.32734e-09	3.32734e-09	5.73101e-05	0.00224768	0.000129467	1	3.32734e-09
Malate (µmol / gFW)	Droughted	zaffranii	3.32734e-09	9.05037e-07	0.0864607	0.03515	3.32734e-09	3.32734e-09	0.445036	3.32734e-09	3.32734e-09	3.32734e-09	3.32734e-09	1
			edulis	cultivar	granulatostellulata	nitida	oleracea	papillatostelullata	rausii	sativa	sicula	trituberculata	tuberculata	zaffranii
Malate (µmol / gFW)	Rewatered	edulis	1	3.32734e-09	0.0058183	0.925996	0.0151848	0.0151848	3.99281e-08	0.00194382	3.32734e-09	0.380896	3.04452e-06	0.028797	Kruskal-Wallis + Mann-Whitney U-paired post-hoc test without adjusted p-value (non-normal, homoscedastic)
Malate (µmol / gFW)	Rewatered	cultivar	3.32734e-09	1	3.32734e-09	3.32734e-09	3.32734e-09	3.32734e-09	4.62367e-05	6.32195e-08	0.00105978	0.000129467	0.723975	3.32734e-09
Malate (µmol / gFW)	Rewatered	granulatostellulata	0.0058183	3.32734e-09	1	1.33094e-08	2.22932e-07	3.04452e-06	3.32734e-09	0.0259982	3.32734e-09	0.000904561	0.0151848	0.118803
Malate (µmol / gFW)	Rewatered	nitida	0.925996	3.32734e-09	1.33094e-08	1	0.00448418	9.05037e-07	3.32734e-09	4.02608e-06	3.32734e-09	0.0614582	2.22932e-07	8.93724e-06
Malate (µmol / gFW)	Rewatered	oleracea	0.0151848	3.32734e-09	2.22932e-07	0.00448418	1	0.000553034	3.32734e-09	0.03515	3.32734e-09	0.322616	0.000466563	8.93724e-06
Malate (µmol / gFW)	Rewatered	papillatostelullata	0.0151848	3.32734e-09	3.04452e-06	9.05037e-07	0.000553034	1	3.32734e-09	0.896533	3.32734e-09	0.322616	0.0151848	0.00194382
Malate (µmol / gFW)	Rewatered	rausii	3.99281e-08	4.62367e-05	3.32734e-09	3.32734e-09	3.32734e-09	3.32734e-09	1	0.000129467	3.32734e-09	0.000129467	0.0151848	3.99281e-08
Malate (µmol / gFW)	Rewatered	sativa	0.00194382	6.32195e-08	0.0259982	4.02608e-06	0.03515	0.896533	0.000129467	1	3.32734e-09	0.42302	0.00194382	0.0731153
Malate (µmol / gFW)	Rewatered	sicula	3.32734e-09	0.00105978	3.32734e-09	3.32734e-09	3.32734e-09	3.32734e-09	3.32734e-09	3.32734e-09	1	0.000129467	0.03515	3.32734e-09
Malate (µmol / gFW)	Rewatered	trituberculata	0.380896	0.000129467	0.000904561	0.0614582	0.322616	0.322616	0.000129467	0.42302	0.000129467	1	0.0151848	0.0135615
Malate (µmol / gFW)	Rewatered	tuberculata	3.04452e-06	0.723975	0.0151848	2.22932e-07	0.000466563	0.0151848	0.0151848	0.00194382	0.03515	0.0151848	1	0.00955053
Malate (µmol / gFW)	Rewatered	zaffranii	0.028797	3.32734e-09	0.118803	8.93724e-06	8.93724e-06	0.00194382	3.99281e-08	0.0731153	3.32734e-09	0.0135615	0.00955053	1
			edulis	cultivar	granulatostellulata	nitida	oleracea	papillatostelullata	rausii	sativa	sicula	trituberculata	tuberculata	zaffranii
mRNA levels ALMT-12E.1	Well-watered	edulis	1	0.946783	0.943661	0.190137	0.983358	0.21166	0.528951	0.999986	0.598388	0.999974	0.00631257	1	ANOVA and post-hoc Tukey test (normal, homoscedastic)
mRNA levels ALMT-12E.1	Well-watered	cultivar	0.946783	1	1	0.946586	1	0.959008	0.999526	0.998972	0.999875	0.665945	0.205634	0.981077
mRNA levels ALMT-12E.1	Well-watered	granulatostellulata	0.943661	1	1	0.949594	1	0.961498	0.999591	0.99883	0.999896	0.65782	0.210625	0.9796
mRNA levels ALMT-12E.1	Well-watered	nitida	0.190137	0.946586	0.949594	1	0.87441	1	0.999953	0.482479	0.999789	0.0512756	0.956028	0.273696
mRNA levels ALMT-12E.1	Well-watered	oleracea	0.983358	1	1	0.87441	1	0.89664	0.995995	0.999932	0.998441	0.796455	0.132783	0.995935
mRNA levels ALMT-12E.1	Well-watered	papillatostelullata	0.21166	0.959008	0.961498	1	0.89664	1	0.999981	0.518626	0.999901	0.0585936	0.943005	0.301323
mRNA levels ALMT-12E.1	Well-watered	rausii	0.528951	0.999526	0.999591	0.999953	0.995995	0.999981	1	0.86381	1	0.204315	0.66811	0.658158
mRNA levels ALMT-12E.1	Well-watered	sativa	0.999986	0.998972	0.99883	0.482479	0.999932	0.518626	0.86381	1	0.905739	0.988855	0.028369	1
mRNA levels ALMT-12E.1	Well-watered	sicula	0.598388	0.999875	0.999896	0.999789	0.998441	0.999901	1	0.905739	1	0.248565	0.599349	0.724522
mRNA levels ALMT-12E.1	Well-watered	trituberculata	0.999974	0.665945	0.65782	0.0512756	0.796455	0.0585936	0.204315	0.988855	0.248565	1	0.0011453	0.999589
mRNA levels ALMT-12E.1	Well-watered	tuberculata	0.00631257	0.205634	0.210625	0.956028	0.132783	0.943005	0.66811	0.028369	0.599349	0.0011453	1	0.010826
mRNA levels ALMT-12E.1	Well-watered	zaffranii	1	0.981077	0.9796	0.273696	0.995935	0.301323	0.658158	1	0.724522	0.999589	0.010826	1
			edulis	cultivar	granulatostellulata	nitida	oleracea	papillatostelullata	rausii	sativa	sicula	trituberculata	tuberculata	zaffranii
mRNA levels ALMT-12E.1	Droughted	edulis	1	0.485714	0.114286	0.0571429	0.0285714	0.0571429	0.0285714	0.342857	0.0285714	0.885714	0.0285714	0.0571429	Kruskal-Wallis + Mann-Whitney U-paired post-hoc test without adjusted p-value (non-normal, homoscedastic)
mRNA levels ALMT-12E.1	Droughted	cultivar	0.485714	1	0.0285714	0.0571429	0.0285714	0.0285714	0.0285714	0.114286	0.0285714	0.685714	0.0285714	0.0571429
mRNA levels ALMT-12E.1	Droughted	granulatostellulata	0.114286	0.0285714	1	0.485714	0.0285714	0.2	0.2	0.685714	0.0571429	0.2	0.0285714	0.485714
mRNA levels ALMT-12E.1	Droughted	nitida	0.0571429	0.0571429	0.485714	1	0.342857	0.885714	0.885714	1	0.114286	0.114286	0.0285714	0.685714
mRNA levels ALMT-12E.1	Droughted	oleracea	0.0285714	0.0285714	0.0285714	0.342857	1	0.342857	0.342857	0.2	0.685714	0.0285714	0.0571429	0.342857
mRNA levels ALMT-12E.1	Droughted	papillatostelullata	0.0571429	0.0285714	0.2	0.885714	0.342857	1	0.885714	1	0.114286	0.114286	0.0285714	0.685714
mRNA levels ALMT-12E.1	Droughted	rausii	0.0285714	0.0285714	0.2	0.885714	0.342857	0.885714	1	1	0.114286	0.114286	0.0285714	1
mRNA levels ALMT-12E.1	Droughted	sativa	0.342857	0.114286	0.685714	1	0.2	1	1	1	0.342857	0.114286	0.0285714	1
mRNA levels ALMT-12E.1	Droughted	sicula	0.0285714	0.0285714	0.0571429	0.114286	0.685714	0.114286	0.114286	0.342857	1	0.0571429	0.2	0.114286
mRNA levels ALMT-12E.1	Droughted	trituberculata	0.885714	0.685714	0.2	0.114286	0.0285714	0.114286	0.114286	0.114286	0.0571429	1	0.0285714	0.114286
mRNA levels ALMT-12E.1	Droughted	tuberculata	0.0285714	0.0285714	0.0285714	0.0285714	0.0571429	0.0285714	0.0285714	0.0285714	0.2	0.0285714	1	0.0285714
mRNA levels ALMT-12E.1	Droughted	zaffranii	0.0571429	0.0571429	0.485714	0.685714	0.342857	0.685714	1	1	0.114286	0.114286	0.0285714	1
			edulis	cultivar	granulatostellulata	nitida	oleracea	papillatostelullata	rausii	sativa	sicula	trituberculata	tuberculata	zaffranii
mRNA levels ALMT-12E.1	Rewatered	edulis	1	0.685714	0.0571429	0.885714	0.2	0.2	0.485714	0.685714	0.885714	0.685714	0.0285714	0.485714	Kruskal-Wallis + Mann-Whitney U-paired post-hoc test without adjusted p-value (non-normal, homoscedastic)
mRNA levels ALMT-12E.1	Rewatered	cultivar	0.685714	1	0.0285714	0.342857	0.485714	0.114286	0.342857	0.885714	1	1	0.0285714	0.342857
mRNA levels ALMT-12E.1	Rewatered	granulatostellulata	0.0571429	0.0285714	1	0.0571429	0.0285714	0.114286	0.0571429	0.0571429	0.2	0.0571429	0.0285714	0.114286
mRNA levels ALMT-12E.1	Rewatered	nitida	0.885714	0.342857	0.0571429	1	0.114286	0.685714	1	0.2	0.342857	0.685714	0.0285714	0.885714
mRNA levels ALMT-12E.1	Rewatered	oleracea	0.2	0.485714	0.0285714	0.114286	1	0.0285714	0.0571429	1	0.885714	0.485714	0.0285714	0.114286
mRNA levels ALMT-12E.1	Rewatered	papillatostelullata	0.2	0.114286	0.114286	0.685714	0.0285714	1	0.685714	0.114286	0.342857	0.342857	0.0285714	0.685714
mRNA levels ALMT-12E.1	Rewatered	rausii	0.485714	0.342857	0.0571429	1	0.0571429	0.685714	1	0.2	0.342857	0.485714	0.0285714	0.885714
mRNA levels ALMT-12E.1	Rewatered	sativa	0.685714	0.885714	0.0571429	0.2	1	0.114286	0.2	1	0.685714	0.685714	0.0285714	0.114286
mRNA levels ALMT-12E.1	Rewatered	sicula	0.885714	1	0.2	0.342857	0.885714	0.342857	0.342857	0.685714	1	0.885714	0.0285714	0.485714
mRNA levels ALMT-12E.1	Rewatered	trituberculata	0.685714	1	0.0571429	0.685714	0.485714	0.342857	0.485714	0.685714	0.885714	1	0.0285714	0.685714
mRNA levels ALMT-12E.1	Rewatered	tuberculata	0.0285714	0.0285714	0.0285714	0.0285714	0.0285714	0.0285714	0.0285714	0.0285714	0.0285714	0.0285714	1	0.0285714
mRNA levels ALMT-12E.1	Rewatered	zaffranii	0.485714	0.342857	0.114286	0.885714	0.114286	0.685714	0.885714	0.114286	0.485714	0.685714	0.0285714	1
			edulis	cultivar	granulatostellulata	nitida	oleracea	papillatostelullata	rausii	sativa	sicula	trituberculata	tuberculata	zaffranii
mRNA levels ASPAT-1E1	Well-watered	edulis	1	0.9038	0.6554	0.999998	0.239664	0.782388	0.986771	0.901499	0.999106	0.999422	0.666005	0.984904	ANOVA and post-hoc Tukey test (normal, homoscedastic)
mRNA levels ASPAT-1E1	Well-watered	cultivar	0.9038	1	0.999998	0.66602	0.987708	0.0577522	1	1	0.999839	0.426513	0.999998	0.226058
mRNA levels ASPAT-1E1	Well-watered	granulatostellulata	0.6554	0.999998	1	0.366554	0.999869	0.0177157	0.999068	0.999998	0.986422	0.191423	1	0.0852819
mRNA levels ASPAT-1E1	Well-watered	nitida	0.999998	0.66602	0.366554	1	0.095012	0.957739	0.881923	0.661924	0.971073	1	0.376005	0.999752
mRNA levels ASPAT-1E1	Well-watered	oleracea	0.239664	0.987708	0.999869	0.095012	1	0.00253281	0.907755	0.988218	0.754079	0.03982	0.999836	0.0148783
mRNA levels ASPAT-1E1	Well-watered	papillatostelullata	0.782388	0.0577522	0.0177157	0.957739	0.00253281	1	0.140305	0.0568851	0.262034	0.996065	0.0184973	0.99995
mRNA levels ASPAT-1E1	Well-watered	rausii	0.986771	1	0.999068	0.881923	0.907755	0.140305	1	1	1	0.683566	0.999217	0.435003
mRNA levels ASPAT-1E1	Well-watered	sativa	0.901499	1	0.999998	0.661924	0.988218	0.0568851	1	1	0.999825	0.422617	0.999999	0.223394
mRNA levels ASPAT-1E1	Well-watered	sicula	0.999106	0.999839	0.986422	0.971073	0.754079	0.262034	1	0.999825	1	0.862032	0.987811	0.644678
mRNA levels ASPAT-1E1	Well-watered	trituberculata	0.999422	0.426513	0.191423	1	0.03982	0.996065	0.683566	0.422617	0.862032	1	0.197615	1
mRNA levels ASPAT-1E1	Well-watered	tuberculata	0.666005	0.999998	1	0.376005	0.999836	0.0184973	0.999217	0.999999	0.987811	0.197615	1	0.0885033
mRNA levels ASPAT-1E1	Well-watered	zaffranii	0.984904	0.226058	0.0852819	0.999752	0.0148783	0.99995	0.435003	0.223394	0.644678	1	0.0885033	1
			edulis	cultivar	granulatostellulata	nitida	oleracea	papillatostelullata	rausii	sativa	sicula	trituberculata	tuberculata	zaffranii
mRNA levels ASPAT-1E1	Droughted	edulis	1	0.2	0.2	0.114286	0.0285714	0.342857	0.0285714	0.342857	0.685714	0.885714	0.485714	0.114286	Kruskal-Wallis + Mann-Whitney U-paired post-hoc test without adjusted p-value (non-normal, homoscedastic)
mRNA levels ASPAT-1E1	Droughted	cultivar	0.2	1	0.0571429	0.114286	0.0285714	0.114286	0.0285714	0.0571429	0.114286	0.2	0.114286	0.0571429
mRNA levels ASPAT-1E1	Droughted	granulatostellulata	0.2	0.0571429	1	0.885714	0.114286	0.685714	0.685714	0.342857	1	1	0.885714	0.4
mRNA levels ASPAT-1E1	Droughted	nitida	0.114286	0.114286	0.885714	1	0.485714	0.685714	0.885714	0.885714	0.685714	0.685714	0.885714	0.628571
mRNA levels ASPAT-1E1	Droughted	oleracea	0.0285714	0.0285714	0.114286	0.485714	1	1	0.342857	1	1	1	1	0.628571
mRNA levels ASPAT-1E1	Droughted	papillatostelullata	0.342857	0.114286	0.685714	0.685714	1	1	1	0.685714	0.485714	0.685714	0.685714	0.628571
mRNA levels ASPAT-1E1	Droughted	rausii	0.0285714	0.0285714	0.685714	0.885714	0.342857	1	1	0.885714	1	1	1	0.628571
mRNA levels ASPAT-1E1	Droughted	sativa	0.342857	0.0571429	0.342857	0.885714	1	0.685714	0.885714	1	0.685714	0.885714	0.685714	0.4
mRNA levels ASPAT-1E1	Droughted	sicula	0.685714	0.114286	1	0.685714	1	0.485714	1	0.685714	1	0.685714	1	0.628571
mRNA levels ASPAT-1E1	Droughted	trituberculata	0.885714	0.2	1	0.685714	1	0.685714	1	0.885714	0.685714	1	0.885714	0.628571
mRNA levels ASPAT-1E1	Droughted	tuberculata	0.485714	0.114286	0.885714	0.885714	1	0.685714	1	0.685714	1	0.885714	1	0.628571
mRNA levels ASPAT-1E1	Droughted	zaffranii	0.114286	0.0571429	0.4	0.628571	0.628571	0.628571	0.628571	0.4	0.628571	0.628571	0.628571	1
			edulis	cultivar	granulatostellulata	nitida	oleracea	papillatostelullata	rausii	sativa	sicula	trituberculata	tuberculata	zaffranii
mRNA levels ASPAT-1E1	Rewatered	edulis	1	0.967892	0.994331	0.95087	0.874721	0.19174	0.847147	0.993588	0.987748	0.892705	1	0.284776	ANOVA and post-hoc Tukey test (normal, homoscedastic)
mRNA levels ASPAT-1E1	Rewatered	cultivar	0.967892	1	0.42801	1	1	0.918728	1	1	1	1	0.99752	0.970018
mRNA levels ASPAT-1E1	Rewatered	granulatostellulata	0.994331	0.42801	1	0.376853	0.254559	0.0157441	0.227345	0.591958	0.53178	0.275543	0.947719	0.0275526
mRNA levels ASPAT-1E1	Rewatered	nitida	0.95087	1	0.376853	1	1	0.94336	1	1	1	1	0.994897	0.981606
mRNA levels ASPAT-1E1	Rewatered	oleracea	0.874721	1	0.254559	1	1	0.983724	1	0.999983	0.999997	1	0.975322	0.996621
mRNA levels ASPAT-1E1	Rewatered	papillatostelullata	0.19174	0.918728	0.0157441	0.94336	0.983724	1	0.989127	0.810595	0.855369	0.978679	0.366688	1
mRNA levels ASPAT-1E1	Rewatered	rausii	0.847147	1	0.227345	1	1	0.989127	1	0.999952	0.99999	1	0.965515	0.998056
mRNA levels ASPAT-1E1	Rewatered	sativa	0.993588	1	0.591958	1	0.999983	0.810595	0.999952	1	1	0.999992	0.99985	0.905644
mRNA levels ASPAT-1E1	Rewatered	sicula	0.987748	1	0.53178	1	0.999997	0.855369	0.99999	1	1	0.999999	0.999529	0.934573
mRNA levels ASPAT-1E1	Rewatered	trituberculata	0.892705	1	0.275543	1	1	0.978679	1	0.999992	0.999999	1	0.980981	0.995116
mRNA levels ASPAT-1E1	Rewatered	tuberculata	1	0.99752	0.947719	0.994897	0.975322	0.366688	0.965515	0.99985	0.999529	0.980981	1	0.498772
mRNA levels ASPAT-1E1	Rewatered	zaffranii	0.284776	0.970018	0.0275526	0.981606	0.996621	1	0.998056	0.905644	0.934573	0.995116	0.498772	1
			edulis	cultivar	granulatostellulata	nitida	oleracea	papillatostelullata	rausii	sativa	sicula	trituberculata	tuberculata	zaffranii
mRNA levels DIC-1.1	Well-watered	edulis	1	0.0285714	0.485714	0.342857	0.885714	0.885714	0.114286	0.0285714	0.485714	0.0571429	0.885714	0.0285714	Kruskal-Wallis + Mann-Whitney U-paired post-hoc test without adjusted p-value (non-normal, homoscedastic)
mRNA levels DIC-1.1	Well-watered	cultivar	0.0285714	1	0.0285714	0.0285714	0.0285714	0.0285714	0.0285714	0.0285714	0.0285714	0.2	0.342857	0.2
mRNA levels DIC-1.1	Well-watered	granulatostellulata	0.485714	0.0285714	1	1	0.485714	0.485714	0.885714	0.0285714	0.885714	0.0571429	0.485714	0.0285714
mRNA levels DIC-1.1	Well-watered	nitida	0.342857	0.0285714	1	1	0.685714	0.485714	0.485714	0.0285714	0.685714	0.0285714	0.485714	0.0285714
mRNA levels DIC-1.1	Well-watered	oleracea	0.885714	0.0285714	0.485714	0.685714	1	1	0.485714	0.0285714	1	0.0571429	0.885714	0.0285714
mRNA levels DIC-1.1	Well-watered	papillatostelullata	0.885714	0.0285714	0.485714	0.485714	1	1	0.685714	0.0285714	0.885714	0.0571429	0.685714	0.114286
mRNA levels DIC-1.1	Well-watered	rausii	0.114286	0.0285714	0.885714	0.485714	0.485714	0.685714	1	0.0285714	0.685714	0.0285714	0.485714	0.0285714
mRNA levels DIC-1.1	Well-watered	sativa	0.0285714	0.0285714	0.0285714	0.0285714	0.0285714	0.0285714	0.0285714	1	0.0285714	0.0285714	0.342857	0.0285714
mRNA levels DIC-1.1	Well-watered	sicula	0.485714	0.0285714	0.885714	0.685714	1	0.885714	0.685714	0.0285714	1	0.0285714	0.685714	0.0285714
mRNA levels DIC-1.1	Well-watered	trituberculata	0.0571429	0.2	0.0571429	0.0285714	0.0571429	0.0571429	0.0285714	0.0285714	0.0285714	1	0.342857	0.885714
mRNA levels DIC-1.1	Well-watered	tuberculata	0.885714	0.342857	0.485714	0.485714	0.885714	0.685714	0.485714	0.342857	0.685714	0.342857	1	0.342857
mRNA levels DIC-1.1	Well-watered	zaffranii	0.0285714	0.2	0.0285714	0.0285714	0.0285714	0.114286	0.0285714	0.0285714	0.0285714	0.885714	0.342857	1
			edulis	cultivar	granulatostellulata	nitida	oleracea	papillatostelullata	rausii	sativa	sicula	trituberculata	tuberculata	zaffranii
mRNA levels DIC-1.1	Droughted	edulis	1	1.17856e-05	0.0168793	4.53108e-05	6.83674e-08	0.000242496	0.000280462	0	0.00067861	4.27609e-05	1	1.54749e-08	ANOVA and post-hoc Tukey test (normal, homoscedastic)
mRNA levels DIC-1.1	Droughted	cultivar	1.17856e-05	1	0.37811	0.999999	0.839097	0.996627	0.994968	2.02005e-06	0.965748	0.999999	5.04867e-06	0.522602
mRNA levels DIC-1.1	Droughted	granulatostellulata	0.0168793	0.37811	1	0.663064	0.00736756	0.935234	0.947814	1.58689e-09	0.990432	0.650659	0.00790531	0.00169154
mRNA levels DIC-1.1	Droughted	nitida	4.53108e-05	0.999999	0.663064	1	0.570892	0.999987	0.99997	5.36017e-07	0.998653	1	1.93693e-05	0.265338
mRNA levels DIC-1.1	Droughted	oleracea	6.83674e-08	0.839097	0.00736756	0.570892	1	0.247787	0.226623	0.000375483	0.125103	0.583562	3.04532e-08	0.999994
mRNA levels DIC-1.1	Droughted	papillatostelullata	0.000242496	0.996627	0.935234	0.999987	0.247787	1	1	1.04516e-07	1	0.999982	0.000104206	0.085527
mRNA levels DIC-1.1	Droughted	rausii	0.000280462	0.994968	0.947814	0.99997	0.226623	1	1	9.07505e-08	1	0.999959	0.000120637	0.0765522
mRNA levels DIC-1.1	Droughted	sativa	0	2.02005e-06	1.58689e-09	5.36017e-07	0.000375483	1.04516e-07	9.07505e-08	1	3.84859e-08	5.67317e-07	0	0.00172922
mRNA levels DIC-1.1	Droughted	sicula	0.00067861	0.965748	0.990432	0.998653	0.125103	1	1	3.84859e-08	1	0.998375	0.000294254	0.0375739
mRNA levels DIC-1.1	Droughted	trituberculata	4.27609e-05	0.999999	0.650659	1	0.583562	0.999982	0.999959	5.67317e-07	0.998375	1	1.82791e-05	0.274454
mRNA levels DIC-1.1	Droughted	tuberculata	1	5.04867e-06	0.00790531	1.93693e-05	3.04532e-08	0.000104206	0.000120637	0	0.000294254	1.82791e-05	1	7.00979e-09
mRNA levels DIC-1.1	Droughted	zaffranii	1.54749e-08	0.522602	0.00169154	0.265338	0.999994	0.085527	0.0765522	0.00172922	0.0375739	0.274454	7.00979e-09	1
			edulis	cultivar	granulatostellulata	nitida	oleracea	papillatostelullata	rausii	sativa	sicula	trituberculata	tuberculata	zaffranii
mRNA levels DIC-1.1	Rewatered	edulis	1	0.0285714	0.0285714	0.0285714	0.685714	0.885714	0.114286	0.0285714	0.0285714	0.0285714	0.0285714	0.0285714	Kruskal-Wallis + Mann-Whitney U-paired post-hoc test without adjusted p-value (non-normal, homoscedastic)
mRNA levels DIC-1.1	Rewatered	cultivar	0.0285714	1	0.0285714	0.0285714	0.0285714	0.0285714	0.0285714	0.685714	0.0285714	0.685714	0.0285714	0.685714
mRNA levels DIC-1.1	Rewatered	granulatostellulata	0.0285714	0.0285714	1	0.0285714	0.0285714	0.0285714	0.485714	0.0285714	0.0285714	0.0285714	0.0285714	0.0285714
mRNA levels DIC-1.1	Rewatered	nitida	0.0285714	0.0285714	0.0285714	1	0.114286	0.0285714	0.0285714	0.0285714	0.0285714	0.0285714	0.0285714	0.0285714
mRNA levels DIC-1.1	Rewatered	oleracea	0.685714	0.0285714	0.0285714	0.114286	1	0.685714	0.0571429	0.0285714	0.0285714	0.0285714	0.0285714	0.0285714
mRNA levels DIC-1.1	Rewatered	papillatostelullata	0.885714	0.0285714	0.0285714	0.0285714	0.685714	1	0.0285714	0.0285714	0.0285714	0.0285714	0.0285714	0.0285714
mRNA levels DIC-1.1	Rewatered	rausii	0.114286	0.0285714	0.485714	0.0285714	0.0571429	0.0285714	1	0.0285714	0.0285714	0.0285714	0.0285714	0.114286
mRNA levels DIC-1.1	Rewatered	sativa	0.0285714	0.685714	0.0285714	0.0285714	0.0285714	0.0285714	0.0285714	1	0.0285714	0.885714	0.0285714	0.2
mRNA levels DIC-1.1	Rewatered	sicula	0.0285714	0.0285714	0.0285714	0.0285714	0.0285714	0.0285714	0.0285714	0.0285714	1	0.0285714	0.685714	0.0285714
mRNA levels DIC-1.1	Rewatered	trituberculata	0.0285714	0.685714	0.0285714	0.0285714	0.0285714	0.0285714	0.0285714	0.885714	0.0285714	1	0.0285714	0.485714
mRNA levels DIC-1.1	Rewatered	tuberculata	0.0285714	0.0285714	0.0285714	0.0285714	0.0285714	0.0285714	0.0285714	0.0285714	0.685714	0.0285714	1	0.0285714
mRNA levels DIC-1.1	Rewatered	zaffranii	0.0285714	0.685714	0.0285714	0.0285714	0.0285714	0.0285714	0.114286	0.2	0.0285714	0.485714	0.0285714	1
			edulis	cultivar	granulatostellulata	nitida	oleracea	papillatostelullata	rausii	sativa	sicula	trituberculata	tuberculata	zaffranii
mRNA levels NADME-2E.1	Well-watered	edulis	1	0.420502	0.11022	0.977831	0.429222	0.999985	0.553941	0.546617	0.631361	0.999242	0.0971988	0.910221	ANOVA and post-hoc Tukey test (normal, homoscedastic)
mRNA levels NADME-2E.1	Well-watered	cultivar	0.420502	1	0.999819	0.989872	1	0.154642	1	1	1	0.0844626	0.999628	0.999212
mRNA levels NADME-2E.1	Well-watered	granulatostellulata	0.11022	0.999819	1	0.765691	0.999782	0.0286918	0.998143	0.99833	0.99488	0.0138072	1	0.904944
mRNA levels NADME-2E.1	Well-watered	nitida	0.977831	0.989872	0.765691	1	0.99083	0.786508	0.998121	0.997916	0.999441	0.613232	0.731903	1
mRNA levels NADME-2E.1	Well-watered	oleracea	0.429222	1	0.999782	0.99083	1	0.159187	1	1	1	0.0872233	0.99956	0.999325
mRNA levels NADME-2E.1	Well-watered	papillatostelullata	0.999985	0.154642	0.0286918	0.786508	0.159187	1	0.232023	0.227295	0.286214	1	0.0247882	0.60376
mRNA levels NADME-2E.1	Well-watered	rausii	0.553941	1	0.998143	0.998121	1	0.232023	1	1	1	0.133221	0.996888	0.999946
mRNA levels NADME-2E.1	Well-watered	sativa	0.546617	1	0.99833	0.997916	1	0.227295	1	1	1	0.130137	0.997175	0.999936
mRNA levels NADME-2E.1	Well-watered	sicula	0.631361	1	0.99488	0.999441	1	0.286214	1	1	1	0.169553	0.992099	0.999993
mRNA levels NADME-2E.1	Well-watered	trituberculata	0.999242	0.0844626	0.0138072	0.613232	0.0872233	1	0.133221	0.130137	0.169553	1	0.0118422	0.422658
mRNA levels NADME-2E.1	Well-watered	tuberculata	0.0971988	0.999628	1	0.731903	0.99956	0.0247882	0.996888	0.997175	0.992099	0.0118422	1	0.88319
mRNA levels NADME-2E.1	Well-watered	zaffranii	0.910221	0.999212	0.904944	1	0.999325	0.60376	0.999946	0.999936	0.999993	0.422658	0.88319	1
			edulis	cultivar	granulatostellulata	nitida	oleracea	papillatostelullata	rausii	sativa	sicula	trituberculata	tuberculata	zaffranii
mRNA levels NADME-2E.1	Droughted	edulis	1	1	0.999513	0.999498	0.175867	0.966001	0.996911	0.511393	0.999636	0.814225	0.153676	0.605534	ANOVA and post-hoc Tukey test (normal, homoscedastic)
mRNA levels NADME-2E.1	Droughted	cultivar	1	1	0.998516	0.998478	0.142121	0.943579	0.992841	0.444387	0.998839	0.756235	0.123439	0.536353
mRNA levels NADME-2E.1	Droughted	granulatostellulata	0.999513	0.998516	1	1	0.617407	0.999991	1	0.940603	1	0.997302	0.573246	0.970465
mRNA levels NADME-2E.1	Droughted	nitida	0.999498	0.998478	1	1	0.619116	0.999991	1	0.941282	1	0.997364	0.574964	0.970877
mRNA levels NADME-2E.1	Droughted	oleracea	0.175867	0.142121	0.617407	0.619116	1	0.907609	0.734721	0.999943	0.601153	0.990698	1	0.999606
mRNA levels NADME-2E.1	Droughted	papillatostelullata	0.966001	0.943579	0.999991	0.999991	0.907609	1	1	0.99834	0.999986	0.999999	0.882308	0.999644
mRNA levels NADME-2E.1	Droughted	rausii	0.996911	0.992841	1	1	0.734721	1	1	0.976552	1	0.999594	0.69341	0.99053
mRNA levels NADME-2E.1	Droughted	sativa	0.511393	0.444387	0.940603	0.941282	0.999943	0.99834	0.976552	1	0.933895	0.999997	0.99985	1
mRNA levels NADME-2E.1	Droughted	sicula	0.999636	0.998839	1	1	0.601153	0.999986	1	0.933895	1	0.996656	0.556951	0.966337
mRNA levels NADME-2E.1	Droughted	trituberculata	0.814225	0.756235	0.997302	0.997364	0.990698	0.999999	0.999594	0.999997	0.996656	1	0.985426	1
mRNA levels NADME-2E.1	Droughted	tuberculata	0.153676	0.123439	0.573246	0.574964	1	0.882308	0.69341	0.99985	0.556951	0.985426	1	0.999162
mRNA levels NADME-2E.1	Droughted	zaffranii	0.605534	0.536353	0.970465	0.970877	0.999606	0.999644	0.99053	1	0.966337	1	0.999162	1
			edulis	cultivar	granulatostellulata	nitida	oleracea	papillatostelullata	rausii	sativa	sicula	trituberculata	tuberculata	zaffranii
mRNA levels NADME-2E.1	Rewatered	edulis	1	0.342857	0.0285714	0.885714	0.114286	0.342857	0.685714	0.342857	0.342857	0.485714	0.114286	1	Kruskal-Wallis + Mann-Whitney U-paired post-hoc test without adjusted p-value (non-normal, homoscedastic)
mRNA levels NADME-2E.1	Rewatered	cultivar	0.342857	1	0.0571429	0.342857	0.342857	0.685714	0.885714	1	0.885714	0.342857	0.485714	0.342857
mRNA levels NADME-2E.1	Rewatered	granulatostellulata	0.0285714	0.0571429	1	0.0285714	0.0285714	0.0571429	0.114286	0.114286	0.0285714	0.0285714	0.685714	0.0285714
mRNA levels NADME-2E.1	Rewatered	nitida	0.885714	0.342857	0.0285714	1	0.0571429	0.2	0.685714	0.685714	0.2	0.2	0.0285714	0.885714
mRNA levels NADME-2E.1	Rewatered	oleracea	0.114286	0.342857	0.0285714	0.0571429	1	0.0285714	0.0285714	0.0285714	0.0571429	0.2	0.0285714	0.0285714
mRNA levels NADME-2E.1	Rewatered	papillatostelullata	0.342857	0.685714	0.0571429	0.2	0.0285714	1	0.485714	0.685714	0.885714	0.0285714	0.2	0.114286
mRNA levels NADME-2E.1	Rewatered	rausii	0.685714	0.885714	0.114286	0.685714	0.0285714	0.485714	1	0.885714	1	0.0571429	0.2	0.885714
mRNA levels NADME-2E.1	Rewatered	sativa	0.342857	1	0.114286	0.685714	0.0285714	0.685714	0.885714	1	0.685714	0.0571429	0.114286	0.885714
mRNA levels NADME-2E.1	Rewatered	sicula	0.342857	0.885714	0.0285714	0.2	0.0571429	0.885714	1	0.685714	1	0.114286	0.114286	0.342857
mRNA levels NADME-2E.1	Rewatered	trituberculata	0.485714	0.342857	0.0285714	0.2	0.2	0.0285714	0.0571429	0.0571429	0.114286	1	0.0285714	0.0571429
mRNA levels NADME-2E.1	Rewatered	tuberculata	0.114286	0.485714	0.685714	0.0285714	0.0285714	0.2	0.2	0.114286	0.114286	0.0285714	1	0.0285714
mRNA levels NADME-2E.1	Rewatered	zaffranii	1	0.342857	0.0285714	0.885714	0.0285714	0.114286	0.885714	0.885714	0.342857	0.0571429	0.0285714	1
			edulis	cultivar	granulatostellulata	nitida	oleracea	papillatostelullata	rausii	sativa	sicula	trituberculata	tuberculata	zaffranii
mRNA levels PPC-1E1a'	Well-watered	edulis	1	0.342857	0.0571429	0.2	0.0285714	0.885714	0.0285714	0.0285714	0.0285714	0.685714	1	0.114286	Kruskal-Wallis + Mann-Whitney U-paired post-hoc test without adjusted p-value (non-normal, homoscedastic)
mRNA levels PPC-1E1a'	Well-watered	cultivar	0.342857	1	0.485714	0.485714	0.485714	0.342857	0.885714	0.885714	1	0.342857	0.4	0.685714
mRNA levels PPC-1E1a'	Well-watered	granulatostellulata	0.0571429	0.485714	1	0.885714	0.0571429	0.0571429	0.485714	0.485714	0.2	0.114286	0.0571429	1
mRNA levels PPC-1E1a'	Well-watered	nitida	0.2	0.485714	0.885714	1	0.0571429	0.2	0.2	0.2	0.0571429	0.342857	0.228571	0.485714
mRNA levels PPC-1E1a'	Well-watered	oleracea	0.0285714	0.485714	0.0571429	0.0571429	1	0.0285714	0.0571429	0.2	0.2	0.0285714	0.0571429	0.0571429
mRNA levels PPC-1E1a'	Well-watered	papillatostelullata	0.885714	0.342857	0.0571429	0.2	0.0285714	1	0.0285714	0.0285714	0.0285714	0.485714	0.857143	0.114286
mRNA levels PPC-1E1a'	Well-watered	rausii	0.0285714	0.885714	0.485714	0.2	0.0571429	0.0285714	1	0.685714	0.2	0.0285714	0.0571429	0.685714
mRNA levels PPC-1E1a'	Well-watered	sativa	0.0285714	0.885714	0.485714	0.2	0.2	0.0285714	0.685714	1	0.342857	0.0285714	0.0571429	0.485714
mRNA levels PPC-1E1a'	Well-watered	sicula	0.0285714	1	0.2	0.0571429	0.2	0.0285714	0.2	0.342857	1	0.0285714	0.0571429	0.2
mRNA levels PPC-1E1a'	Well-watered	trituberculata	0.685714	0.342857	0.114286	0.342857	0.0285714	0.485714	0.0285714	0.0285714	0.0285714	1	1	0.2
mRNA levels PPC-1E1a'	Well-watered	tuberculata	1	0.4	0.0571429	0.228571	0.0571429	0.857143	0.0571429	0.0571429	0.0571429	1	1	0.228571
mRNA levels PPC-1E1a'	Well-watered	zaffranii	0.114286	0.685714	1	0.485714	0.0571429	0.114286	0.685714	0.485714	0.2	0.2	0.228571	1
			edulis	cultivar	granulatostellulata	nitida	oleracea	papillatostelullata	rausii	sativa	sicula	trituberculata	tuberculata	zaffranii
mRNA levels PPC-1E1a'	Droughted	edulis	1	0.342857	0.0285714	1	0.342857	0.485714	0.114286	0.114286	0.114286	0.0285714	0.0285714	0.0571429	Kruskal-Wallis + Mann-Whitney U-paired post-hoc test without adjusted p-value (non-normal, homoscedastic)
mRNA levels PPC-1E1a'	Droughted	cultivar	0.342857	1	0.342857	0.685714	0.342857	1	0.342857	0.342857	0.685714	0.114286	0.2	0.342857
mRNA levels PPC-1E1a'	Droughted	granulatostellulata	0.0285714	0.342857	1	0.342857	0.0285714	0.0285714	0.0285714	0.2	0.2	0.0571429	0.485714	1
mRNA levels PPC-1E1a'	Droughted	nitida	1	0.685714	0.342857	1	0.485714	0.885714	0.342857	0.485714	0.485714	0.114286	0.2	0.2
mRNA levels PPC-1E1a'	Droughted	oleracea	0.342857	0.342857	0.0285714	0.485714	1	1	0.2	0.342857	0.342857	0.0285714	0.0285714	0.0285714
mRNA levels PPC-1E1a'	Droughted	papillatostelullata	0.485714	1	0.0285714	0.885714	1	1	0.485714	0.342857	0.485714	0.0285714	0.0285714	0.114286
mRNA levels PPC-1E1a'	Droughted	rausii	0.114286	0.342857	0.0285714	0.342857	0.2	0.485714	1	0.885714	0.885714	0.0285714	0.0285714	0.114286
mRNA levels PPC-1E1a'	Droughted	sativa	0.114286	0.342857	0.2	0.485714	0.342857	0.342857	0.885714	1	0.885714	0.0571429	0.2	0.342857
mRNA levels PPC-1E1a'	Droughted	sicula	0.114286	0.685714	0.2	0.485714	0.342857	0.485714	0.885714	0.885714	1	0.0285714	0.0571429	0.342857
mRNA levels PPC-1E1a'	Droughted	trituberculata	0.0285714	0.114286	0.0571429	0.114286	0.0285714	0.0285714	0.0285714	0.0571429	0.0285714	1	0.685714	0.2
mRNA levels PPC-1E1a'	Droughted	tuberculata	0.0285714	0.2	0.485714	0.2	0.0285714	0.0285714	0.0285714	0.2	0.0571429	0.685714	1	0.485714
mRNA levels PPC-1E1a'	Droughted	zaffranii	0.0571429	0.342857	1	0.2	0.0285714	0.114286	0.114286	0.342857	0.342857	0.2	0.485714	1
			edulis	cultivar	granulatostellulata	nitida	oleracea	papillatostelullata	rausii	sativa	sicula	trituberculata	tuberculata	zaffranii
mRNA levels PPC-1E1a'	Rewatered	edulis	1	0.685714	0.0285714	0.342857	0.485714	0.2	0.2	0.685714	0.114286	0.2	0.885714	0.485714	Kruskal-Wallis + Mann-Whitney U-paired post-hoc test without adjusted p-value (non-normal, homoscedastic)
mRNA levels PPC-1E1a'	Rewatered	cultivar	0.685714	1	0.342857	0.114286	0.2	0.685714	0.485714	0.885714	0.485714	0.0571429	0.885714	0.685714
mRNA levels PPC-1E1a'	Rewatered	granulatostellulata	0.0285714	0.342857	1	0.0285714	0.0285714	0.114286	0.0571429	0.0285714	0.0285714	0.0285714	0.0285714	0.0285714
mRNA levels PPC-1E1a'	Rewatered	nitida	0.342857	0.114286	0.0285714	1	0.885714	0.0285714	0.0285714	0.342857	0.0285714	0.485714	0.342857	0.0285714
mRNA levels PPC-1E1a'	Rewatered	oleracea	0.485714	0.2	0.0285714	0.885714	1	0.0571429	0.0285714	0.342857	0.0285714	0.342857	0.485714	0.0285714
mRNA levels PPC-1E1a'	Rewatered	papillatostelullata	0.2	0.685714	0.114286	0.0285714	0.0571429	1	1	0.342857	0.885714	0.0285714	0.342857	0.685714
mRNA levels PPC-1E1a'	Rewatered	rausii	0.2	0.485714	0.0571429	0.0285714	0.0285714	1	1	0.485714	0.885714	0.0285714	0.342857	0.2
mRNA levels PPC-1E1a'	Rewatered	sativa	0.685714	0.885714	0.0285714	0.342857	0.342857	0.342857	0.485714	1	0.342857	0.2	0.885714	0.885714
mRNA levels PPC-1E1a'	Rewatered	sicula	0.114286	0.485714	0.0285714	0.0285714	0.0285714	0.885714	0.885714	0.342857	1	0.0285714	0.342857	0.485714
mRNA levels PPC-1E1a'	Rewatered	trituberculata	0.2	0.0571429	0.0285714	0.485714	0.342857	0.0285714	0.0285714	0.2	0.0285714	1	0.342857	0.0285714
mRNA levels PPC-1E1a'	Rewatered	tuberculata	0.885714	0.885714	0.0285714	0.342857	0.485714	0.342857	0.342857	0.885714	0.342857	0.342857	1	0.685714
mRNA levels PPC-1E1a'	Rewatered	zaffranii	0.485714	0.685714	0.0285714	0.0285714	0.0285714	0.685714	0.2	0.885714	0.485714	0.0285714	0.685714	1
			edulis	cultivar	granulatostellulata	nitida	oleracea	papillatostelullata	rausii	sativa	sicula	trituberculata	tuberculata	zaffranii
mRNA levels PPC1E1c	Well-watered	edulis	1	0.342857	0.0571429	0.0285714	0.0285714	0.0285714	0.0285714	0.342857	0.0285714	0.0285714	0.0571429	0.0285714	Kruskal-Wallis + Mann-Whitney U-paired post-hoc test without adjusted p-value (non-normal, homoscedastic)
mRNA levels PPC1E1c	Well-watered	cultivar	0.342857	1	0.0571429	0.0285714	0.2	0.0285714	0.0285714	0.342857	0.0285714	1	0.114286	0.0285714
mRNA levels PPC1E1c	Well-watered	granulatostellulata	0.0571429	0.0571429	1	0.0285714	0.342857	0.2	0.485714	0.114286	0.2	0.0285714	0.885714	0.685714
mRNA levels PPC1E1c	Well-watered	nitida	0.0285714	0.0285714	0.0285714	1	0.0285714	0.342857	0.114286	0.0285714	0.342857	0.0285714	0.0285714	0.114286
mRNA levels PPC1E1c	Well-watered	oleracea	0.0285714	0.2	0.342857	0.0285714	1	0.0571429	0.0285714	0.485714	0.0571429	0.0285714	0.885714	0.0285714
mRNA levels PPC1E1c	Well-watered	papillatostelullata	0.0285714	0.0285714	0.2	0.342857	0.0571429	1	0.485714	0.0285714	0.485714	0.0285714	0.114286	0.485714
mRNA levels PPC1E1c	Well-watered	rausii	0.0285714	0.0285714	0.485714	0.114286	0.0285714	0.485714	1	0.0285714	0.885714	0.0285714	0.342857	0.685714
mRNA levels PPC1E1c	Well-watered	sativa	0.342857	0.342857	0.114286	0.0285714	0.485714	0.0285714	0.0285714	1	0.0285714	0.0285714	0.342857	0.0285714
mRNA levels PPC1E1c	Well-watered	sicula	0.0285714	0.0285714	0.2	0.342857	0.0571429	0.485714	0.885714	0.0285714	1	0.0285714	0.114286	0.685714
mRNA levels PPC1E1c	Well-watered	trituberculata	0.0285714	1	0.0285714	0.0285714	0.0285714	0.0285714	0.0285714	0.0285714	0.0285714	1	0.0285714	0.0285714
mRNA levels PPC1E1c	Well-watered	tuberculata	0.0571429	0.114286	0.885714	0.0285714	0.885714	0.114286	0.342857	0.342857	0.114286	0.0285714	1	0.485714
mRNA levels PPC1E1c	Well-watered	zaffranii	0.0285714	0.0285714	0.685714	0.114286	0.0285714	0.485714	0.685714	0.0285714	0.685714	0.0285714	0.485714	1
			edulis	cultivar	granulatostellulata	nitida	oleracea	papillatostelullata	rausii	sativa	sicula	trituberculata	tuberculata	zaffranii
mRNA levels PPC1E1c	Droughted	edulis	1	0.384617	0.0458827	0.0266962	0.199938	0.0215999	0.0132975	0.348646	0.302512	0.886969	0.0900121	0.0407291	Welch ANOVA + Games-Howell post-hoc test (standard, heteroscedastic)
mRNA levels PPC1E1c	Droughted	cultivar	0.384617	1	0.977693	0.735704	1	0.734351	0.192685	0.999985	0.992373	0.99984	0.999909	0.567313
mRNA levels PPC1E1c	Droughted	granulatostellulata	0.0458827	0.977693	1	0.958153	0.842343	0.961065	0.0723061	0.640334	0.182958	0.874042	0.961803	0.795062
mRNA levels PPC1E1c	Droughted	nitida	0.0266962	0.735704	0.958153	1	0.341962	1	0.0615733	0.248021	0.0232101	0.648343	0.235886	0.970943
mRNA levels PPC1E1c	Droughted	oleracea	0.199938	1	0.842343	0.341962	1	0.366061	0.0457569	0.999975	0.948592	0.999721	0.992217	0.381299
mRNA levels PPC1E1c	Droughted	papillatostelullata	0.0215999	0.734351	0.961065	1	0.366061	1	0.194063	0.256758	0.0635402	0.639896	0.377617	0.988407
mRNA levels PPC1E1c	Droughted	rausii	0.0132975	0.192685	0.0723061	0.0615733	0.0457569	0.194063	1	0.0445847	2.65047e-05	0.248486	0.00142055	0.994775
mRNA levels PPC1E1c	Droughted	sativa	0.348646	0.999985	0.640334	0.248021	0.999975	0.256758	0.0445847	1	0.999954	1	0.888031	0.286305
mRNA levels PPC1E1c	Droughted	sicula	0.302512	0.992373	0.182958	0.0232101	0.948592	0.0635402	2.65047e-05	0.999954	1	1	0.0905827	0.206269
mRNA levels PPC1E1c	Droughted	trituberculata	0.886969	0.99984	0.874042	0.648343	0.999721	0.639896	0.248486	1	1	1	0.971426	0.482033
mRNA levels PPC1E1c	Droughted	tuberculata	0.0900121	0.999909	0.961803	0.235886	0.992217	0.377617	0.00142055	0.888031	0.0905827	0.971426	1	0.494253
mRNA levels PPC1E1c	Droughted	zaffranii	0.0407291	0.567313	0.795062	0.970943	0.381299	0.988407	0.994775	0.286305	0.206269	0.482033	0.494253	1
			edulis	cultivar	granulatostellulata	nitida	oleracea	papillatostelullata	rausii	sativa	sicula	trituberculata	tuberculata	zaffranii
mRNA levels PPC1E1c	Rewatered	edulis	1	0.0285714	0.0285714	0.0285714	0.2	0.0285714	0.0285714	0.0285714	0.0285714	0.0285714	0.114286	0.0285714	Kruskal-Wallis + Mann-Whitney U-paired post-hoc test without adjusted p-value (non-normal, homoscedastic)
mRNA levels PPC1E1c	Rewatered	cultivar	0.0285714	1	0.0285714	0.0285714	0.685714	0.0285714	0.0285714	1	0.0285714	0.114286	0.342857	0.0285714
mRNA levels PPC1E1c	Rewatered	granulatostellulata	0.0285714	0.0285714	1	0.0285714	0.0285714	0.0285714	0.0285714	0.0285714	0.0285714	0.0285714	0.0285714	0.0285714
mRNA levels PPC1E1c	Rewatered	nitida	0.0285714	0.0285714	0.0285714	1	0.0285714	0.114286	0.0285714	0.0285714	0.885714	0.0285714	0.0285714	0.114286
mRNA levels PPC1E1c	Rewatered	oleracea	0.2	0.685714	0.0285714	0.0285714	1	0.0285714	0.0285714	0.885714	0.0285714	0.2	0.342857	0.0285714
mRNA levels PPC1E1c	Rewatered	papillatostelullata	0.0285714	0.0285714	0.0285714	0.114286	0.0285714	1	0.885714	0.0285714	0.0571429	0.0285714	0.0285714	0.0285714
mRNA levels PPC1E1c	Rewatered	rausii	0.0285714	0.0285714	0.0285714	0.0285714	0.0285714	0.885714	1	0.0285714	0.0285714	0.0285714	0.0285714	0.0285714
mRNA levels PPC1E1c	Rewatered	sativa	0.0285714	1	0.0285714	0.0285714	0.885714	0.0285714	0.0285714	1	0.0285714	0.2	0.685714	0.0285714
mRNA levels PPC1E1c	Rewatered	sicula	0.0285714	0.0285714	0.0285714	0.885714	0.0285714	0.0571429	0.0285714	0.0285714	1	0.0285714	0.0285714	0.485714
mRNA levels PPC1E1c	Rewatered	trituberculata	0.0285714	0.114286	0.0285714	0.0285714	0.2	0.0285714	0.0285714	0.2	0.0285714	1	0.485714	0.0285714
mRNA levels PPC1E1c	Rewatered	tuberculata	0.114286	0.342857	0.0285714	0.0285714	0.342857	0.0285714	0.0285714	0.685714	0.0285714	0.485714	1	0.0285714
mRNA levels PPC1E1c	Rewatered	zaffranii	0.0285714	0.0285714	0.0285714	0.114286	0.0285714	0.0285714	0.0285714	0.0285714	0.485714	0.0285714	0.0285714	1

## Sheet: S6
Table S6. Correlation coefficient (r) matrix for C4-CAM-related parameters under drought conditions compared across P. oleracea genotypes1
	RWC	Δ Malate	PPC-1E1c mRNA levels	ALMT-12E.1 mRNA levels	DIC-1.1 mRNA levels	PPC-1E1a' mRNA levels	NADME-2E.1 mRNA levels	ASPAT-1E.1 mRNA levels	Fv/Fm	NPQ	Fq'/Fm'
RWC	1
Δ Malate	0.24	1
PPC-1E1c mRNA levels	-0.51	0.43	1
ALMT-12E.1 mRNA levels	-0.59	0.02	0.3	1
DIC-1.1 mRNA levels	-0.2	0.11	0.45	-0.18	1
PPC-1E1a' mRNA levels	0.7*	0.76*	-0.1	-0.19	-0.03	1
NADME-2E.1 mRNA levels	0.56	0.53	-0.26	-0.56	-0.01	0.69*	1
ASPAT-1E.1 mRNA levels	0.53	0.25	-0.37	-0.74*	0	0.38	0.8*	1
Fv/Fm	0.5	0.32	-0.03	0.03	-0.11	0.52	0.08	0.03	1
NPQ	0.08	-0.14	-0.24	-0.24	0.31	-0.05	0.1	-0.03	0.22	1
Fq'/Fm'	0.52	0.26	0	-0.06	0.08	0.52	0.04	-0.06	0.95*	0.33	1
1 P. oleracea subsp. oleracea was not included in this correlation since this subspecies was not included in Chl a fluorescence studies
* p-value < 0.05

## Sheet: S7
Table S7. Primer sequences used for RT-qPCR.
Protein name	Abbreviation	Gene name	Sequence
Ubiquitin-Transferase*	UPL7	UPL7	F: 5’ - GTAGTTCTGGGTCTGGTG - 3’ / R: 5’ - CGGCTTCTTCAATTAGGG - 3’
Clathrin Adaptor Complex Subunit (Adaptor Protein-2 Mu-Adaptin)*	AP2M	AP2M	F: 5’ - GATGGAAGTCGGACAGTGA - 3’ / R: 5’ - TGAAGCTGAGGGAAGTCG - 3’
Phosphoenolpyruvate carboxylase	PPC	PPC-1E1a'	F: 5’ - GTTCGTCGGTCTTTGCTTCAG – 3 / R: 5’ - TCATCCTGTGGAGTTGGCTG - 3’
Phosphoenolpyruvate carboxylase	PPC	PPC-1E1c	F: 5’ - CTCAGTGTCTTCTCCTAGAGG - 3’ / R: 5’ - GCGTCCTGCTTGTTGAATGC - 3’
NAD-malic enzyme	NAD-ME	NADME-2E.1	F: 5’ - AGAGGTATTGAGGGCGATG - 3’ / R: 5’ - AGCTCCCAAACCAATCCC - 3’
Aspartate aminotransferase	Asp-AT	ASPAT-1E1	F: 5’ - TGTTCTCGATTGTGTGCG - 3’ / R: 5’ - TCCAGTACCAGAGAGAGC - 3’
Aluminum-activated malate transporter	ALMT	ALMT-12E.1	F: 5’ - GAAGAACTGGGTGAACTCG - 3’ / R: 5’ - GCTACAGTCACTTACAGTACTC - 3’
Dicarboxylate carrier	DIC	DIC-1.1	F: 5’ - CTCGGATCATTCAGGGTATTG - 3’ / R: 5’ - TTCTTATACAGAGGCAAAGGC - 3’
*Reference genes
F: forward, R: reverse
